# Supplementary material for: Validity of the Polar M430 Activity Monitor in Free-Living Conditions: Validation Study
Source: JMIR Form Res. 2019 Aug 16;3(3):e14438. doi: 10.2196/14438 (PMC6716339; doi:10.2196/14438)
Supplement: Multimedia Appendix 3 [file formative_v3i3e14438_app3.xlsx]

## Sheet: By instrument
					Pearson correlations with 95% CI				Intra-class correlation with 95% CI				Mean absolute percentage error	Bland-Altman with 95% CI
Criterion	Intensity	N	Mean	SD	Coefficient	Lower bound	Upper bound	P-value	Coefficient	Lower bound	Upper bound	P-value	Mean absolute procentage error (%)	Mean difference	Upper limits of agreement	Lower limits of agreement	Comment
Polar	Sedentary	50	500.61	110.778
	Light	50	308.45	96.396
	Moderate	50	98.1	48.7135
	Vigorous	50	25.55	37.2706
	MVPA	50	123.65	67.4977
	TEE	50	2591.54	619.11
	AEE
	Steps	50	13425.6	4774.64
Actigraph hip 1-axis	Sedentary	50	737.84	105.465	0.489879	0.0953855	0.702795	0.000305159	0.144064	0.0467947	0.258808	0.000134592	52.682	-237.23	-22.99	-451.47
vs Polar	Light	50	291.34	98.602	0.623481	0.459742	0.748845	1.32158e-06	0.618449	0.465237	0.753974	5.16156e-07	22.7505	17.11	182.99	-148.77
	Moderate	50	49.38	36.4036	0.52132	0.252918	0.659935	0.00010363	0.306372	0.156804	0.453977	9.36617e-05	49.72	48.72	133.01	-35.57
	Vigorous	50	8	21.0694	0.597782	0.253008	0.821542	4.56621e-06	0.442184	0.142596	0.833727	6.10244e-05	82.5851	17.55	76.16	-41.06
	MVPA	50	57.38	41.0395	0.725927	0.531012	0.81751	2.44345e-09	0.379884	0.261598	0.497841	1.66583e-07	53.5289	66.27	158.59	-26.05
	TEE				0.909063	0.746654	0.952347	7.04963e-20	0.883844	0.782341	0.941691	1.46358e-20	8.26362	151.88	667.37	-363.61
	AEE	50	602.525	347.909	0.748975	0.501324	0.867476	3.96331e-10	0.690095	0.506586	0.83597	1.79718e-10	27.7078	136.69	600.63	-327.25
	Steps	50	9879.72	3913.26	0.848919	0.749844	0.907552	6.82269e-15	0.627458	0.492603	0.750795	1.85628e-14	25.9757	3545.86	8499.55	-1407.83
Actigraph hip 3-axis	Sedentary	50	620.2	109.102	0.522535	0.14463	0.732477	9.91826e-05	0.33028	0.0983678	0.51307	4.19755e-05	29.2424	-119.59	91	-330.18
vs Polar	Light	50	399.24	111.259	0.697358	0.533079	0.810823	1.83537e-08	0.502393	0.368437	0.652548	1.04763e-08	38.0854	-90.79	69.79	-251.37
	Moderate	50	56.24	34.5428	0.565026	0.268494	0.694825	1.91292e-05	0.359784	0.182002	0.517271	2.80582e-05	40.8884	41.86	121.83	-38.11
	Vigorous	50	10.88	23.22	0.756933	0.521791	0.845017	2.01966e-10	0.614721	0.415997	0.877886	2.11011e-08	79.5286	14.67	63.4	-34.06
	MVPA	50	67.12	41.3998	0.747062	0.537856	0.83927	4.64318e-10	0.444317	0.305754	0.565207	4.69585e-08	43.4864	56.53	146.24	-33.18
	TEE				0.908484	0.780933	0.952629	8.15474e-20	0.90894	0.798508	0.955047	1.49852e-20	6.93897	31.65	547.29	-484
	AEE	50	710.734	353.385	0.754503	0.535838	0.874329	2.48802e-10	0.750475	0.533095	0.874273	1.14422e-10	24.0133	28.48	492.57	-435.6
	Steps	50	9879.72	3913.26	0.848919	0.749844	0.907552	6.82269e-15	0.627458	0.492603	0.750795	1.85628e-14	25.9757	3545.86	8499.55	-1407.83
Actigraph wrist 1-axis	Sedentary	50	477.42	114.475	0.0923698	-0.159036	0.324426	0.523474	0.0920324	0	0.311079	0.259699	25.1147	23.19	320.66	-274.28
vs Polar	Light	50	536.38	81.3036	0.414497	0.12411	0.653564	0.00276527	0.096019	0.0317609	0.184032	0.00145802	92.398	-227.93	-37.85	-418.01
	Moderate	50	178.26	69.2764	0.531444	0.326868	0.720727	7.15216e-05	0.26526	0.148901	0.42257	9.35245e-05	109.114	-80.16	37.2	-197.52
	Vigorous																Zero minutes of vigorous PA for all participants
	MVPA	50	178.26	69.2764	0.602519	0.437961	0.729275	3.66284e-06	0.459493	0.3141	0.605913	1.46173e-06	79.4002	-54.61	64.94	-174.16
	TEE				0.937424	0.881309	0.96605	1.23897e-23	0.596009	0.516326	0.67988	4.71528e-17	28.7074	-751.17	24.43	-1526.77
	AEE	50	1415.27	542.866	0.781394	0.654204	0.863327	2.14252e-11	0.314451	0.241381	0.412843	2.35447e-08	103.078	-676.05	21.99	-1374.09
	Steps	50	12940	3381.14	0.873447	0.789443	0.920114	1.29736e-16	0.821122	0.701029	0.883699	5.62627e-14	15.9406	485.54	5297.69	-4326.61
Actigraph wrist 3-axis	Sedentary	50	398.64	105.93	0.0550911	-0.211728	0.301102	0.703954	0.0386572	0	0.209849	0.350644	28.8965	101.97	394	-190.06
vs Polar	Light	50	500.88	73.4079	0.0225682	-0.233518	0.284884	0.876376	0.00619269	0	0.0781935	0.439973	83.4397	-192.43	42.46	-427.32
	Moderate	50	292.54	87.8334	0.529943	0.334294	0.717909	7.56199e-05	0.0946844	0.0554636	0.167432	0.000468453	250.017	-194.44	-48.39	-340.49
	Vigorous																Zero minutes of vigorous PA for all participants
	MVPA	50	292.54	87.8334	0.508927	0.340404	0.662613	0.000160629	0.148365	0.0914997	0.230474	0.000123718	198.607	-168.89	-14.11	-323.67
	TEE				0.929903	0.862187	0.96355	1.73355e-22	0.434767	0.353241	0.528775	1.6249e-16	42.5445	-1097.4	-300.3	-1894.51
	AEE	50	1726.88	557.559	0.786585	0.627735	0.869864	1.28257e-11	0.199403	0.145984	0.267781	3.1514e-08	152.647	-987.66	-270.27	-1705.06
	Steps	50	12940	3381.14	0.873447	0.789443	0.920114	1.29736e-16	0.821122	0.701029	0.883699	5.62627e-14	15.9406	485.54	5297.69	-4326.61
Actiheart upper pos.	Sedentary	49	398.429	109.518	0.0481039	-0.194143	0.288286	0.742742	0.035675	0	0.23009	0.363012	25.7356	98.05	392.14	-196.04
vs Polar	Light	49	245.204	84.9787	0.688108	0.521176	0.795691	4.6726e-08	0.549385	0.403564	0.679246	1.50031e-08	25.408	65.52	207.03	-75.99
	Moderate	49	56.7347	24.6228	0.34301	0.0271498	0.588919	0.0158309	0.175621	0.0168764	0.336735	0.0257689	43.9325	42.02	133.52	-49.48
	Vigorous	49	67.6326	40.03	0.619271	0.39644	0.776203	2.0985e-06	0.386154	0.206698	0.590689	7.9704e-07	833.327	-42.41	24.11	-108.92
	MVPA	49	124.367	46.8151	0.604062	0.385454	0.75532	4.31659e-06	0.567082	0.360655	0.741482	7.16452e-06	44.7884	-0.39	106.65	-107.42
	TEE	48	2864.46	763.442	0.878024	0.799073	0.931983	2.52047e-16	0.795618	0.709443	0.863455	4.36556e-16	14.543	-279.25	441.76	-1000.26
	AEE	48	986.812	488.461	0.740899	0.56723	0.847373	1.73325e-09	0.567849	0.452819	0.686093	3.41025e-08	54.3774	-252.65	396.16	-901.46
Actiheart lower pos.	Sedentary	50	416.32	125.852	0.299378	0.0204734	0.567291	0.0346791	0.23974	0.0129091	0.495858	0.0171664	22.2197	84.29	359.83	-191.25
vs Polar	Light	50	271.74	87.3786	0.623934	0.443903	0.763656	1.29171e-06	0.579225	0.420093	0.719323	5.82621e-07	24.2371	36.71	193.71	-120.29
	Moderate	50	70.74	36.7961	0.560814	0.309747	0.73967	2.27489e-05	0.452714	0.24772	0.620154	2.20577e-05	40.5804	27.36	108.56	-53.84
	Vigorous	50	74.3	40.298	0.593458	0.365044	0.749838	5.56682e-06	0.332289	0.168494	0.519954	2.41291e-06	953.604	-48.75	20	-117.5
	MVPA	50	145.04	57.9894	0.681241	0.509755	0.792434	5.18127e-08	0.640636	0.477366	0.76596	3.05786e-08	53.8687	-21.39	78.28	-121.06
	TEE	49	2866.47	805.706	0.891469	0.813788	0.937567	8.94321e-18	0.800598	0.727497	0.861477	2.67832e-16	14.3744	-284.63	455.49	-1024.75
	AEE	49	990.571	525.273	0.784847	0.631757	0.869986	2.4866e-11	0.589846	0.490188	0.685669	1.07979e-08	53.3823	-257.58	408.6	-923.76
Abbreviations	MVPA	Moderate to vigorous physical activity
	TEE	Total energy expenditure
	AEE	Activity energy expenditure
